# Supplementary material for: Current Status of Baricitinib as a Repurposed Therapy for COVID-19
Source: Pharmaceuticals (Basel). 2021 Jul 15;14(7):680. doi: 10.3390/ph14070680 (PMC8308612; doi:10.3390/ph14070680)
Supplement: Supplementary file 1 [file pharmaceuticals-14-00680-s001.zip]

Archive with 4 entries (4 files):
- Fig S1.jpg
- Fig S2.jpg
- Fig S3.jpg
- Table S1&S2.pdf
